# Supplementary material for: A Multicentre Study of the Attitude of Medical Students towards Organ Donation and Transplantation in Poland
Source: Int J Environ Res Public Health. 2023 Feb 20;20(4):3711. doi: 10.3390/ijerph20043711 (PMC9961742; doi:10.3390/ijerph20043711)
Supplement: Supplementary file 1 [file ijerph-20-03711-s001.zip]

Archive with 1 entries (1 files):
- ijerph-2195234-supplementary.pdf
